# Supplementary material for: Evidence to Support the Collaboration of SP1, MYC, and HIF1A and Their Association with microRNAs
Source: Curr Issues Mol Biol. 2024 Nov 5;46(11):12481–96. doi: 10.3390/cimb46110741 (PMC11592871; doi:10.3390/cimb46110741)
Supplement: Supplementary file 1 [file cimb-46-00741-s001.zip]

Archive with 1 entries (1 files):
- cimb-3275201-supplementary.pdf
